# Supplementary material for: Jagged-1/Notch Pathway and Key Transient Markers Involved in Biliary Fibrosis during Opisthorchis felineus Infection
Source: Trop Med Infect Dis. 2022 Nov 9;7(11):364. doi: 10.3390/tropicalmed7110364 (PMC9697314; doi:10.3390/tropicalmed7110364)
Supplement: Supplementary file 1 [file tropicalmed-07-00364-s001.zip]

Archive with 2 entries (2 files):
- supplementary material S1.xlsx
- Supplementary material S2.pdf
